# Supplementary material for: Facile Preparation of Monodisperse Cu@Ag Core–Shell Nanoparticles for Conductive Ink in Printing Electronics
Source: Micromachines (Basel). 2023 Jun 27;14(7):1318. doi: 10.3390/mi14071318 (PMC10383072; doi:10.3390/mi14071318)
Supplement: Supplementary file 1 [file micromachines-14-01318-s001.zip]

Archive with 1 entries (1 files):
- micromachines-2431146-supplementary.pdf
